# Supplementary material for: Phenolic Compounds and Biological Activity of Selected Mentha Species
Source: Plants (Basel). 2021 Mar 15;10(3):550. doi: 10.3390/plants10030550 (PMC8000339; doi:10.3390/plants10030550)
Supplement: Supplementary file 1 [file plants-10-00550-s001.zip]

Archive with 4 entries (3 files):
- Supplementary files/
- Supplementary files/Table S1.pdf
- Supplementary files/Table S2.pdf
- Supplementary files/Table S3.pdf
